# Supplementary material for: Linear Regression vs. Deep Learning: A Simple Yet Effective Baseline for Human Body Measurement
Source: Sensors (Basel). 2022 Feb 28;22(5):1885. doi: 10.3390/s22051885 (PMC8914647; doi:10.3390/s22051885)
Supplement: Supplementary file 1 [file sensors-22-01885-s001.zip]

Archive with 100 entries (83 files):
- human_body_prior/
- human_body_prior/__init__.py
- human_body_prior/body_model/
- human_body_prior/body_model/__init__.py
- human_body_prior/body_model/body_model.py
- human_body_prior/body_model/body_model_vposer.py
- human_body_prior/body_model/lbs.py
- human_body_prior/body_model/parts_segm/
- human_body_prior/body_model/parts_segm/readme
- human_body_prior/body_model/parts_segm/smplh/
- human_body_prior/body_model/parts_segm/smplh/parts_segm.pkl
- human_body_prior/body_model/__pycache__/
- human_body_prior/body_model/__pycache__/__init__.cpython-38.pyc
- human_body_prior/body_model/__pycache__/body_model.cpython-38.pyc
- human_body_prior/data/
- human_body_prior/data/README.md
- human_body_prior/data/__init__.py
- human_body_prior/data/dataloader.py
- human_body_prior/data/prepare_data.py
- human_body_prior/mesh/
- human_body_prior/mesh/__init__.py
- human_body_prior/mesh/mesh_viewer.py
- human_body_prior/mesh/sphere.py
- human_body_prior/mesh/__pycache__/
- human_body_prior/mesh/__pycache__/__init__.cpython-38.pyc
- human_body_prior/mesh/__pycache__/mesh_viewer.cpython-38.pyc
- human_body_prior/mesh/__pycache__/sphere.cpython-38.pyc
- human_body_prior/optimizers/
- human_body_prior/optimizers/__init__.py
- human_body_prior/optimizers/lbfgs_ls.py
- human_body_prior/optimizers/readme
- human_body_prior/tools/
- human_body_prior/tools/__init__.py
- human_body_prior/tools/model_loader.py
- human_body_prior/tools/omni_tools.py
- human_body_prior/tools/training_tools.py
- human_body_prior/tools/visualization_tools.py
- human_body_prior/tools/__pycache__/
- human_body_prior/tools/__pycache__/omni_tools.cpython-38.pyc
- human_body_prior/tools/__pycache__/model_loader.cpython-38.pyc
- human_body_prior/tools/__pycache__/__init__.cpython-38.pyc
- human_body_prior/tools/__pycache__/visualization_tools.cpython-38.pyc
- human_body_prior/train/
- human_body_prior/train/README.md
- human_body_prior/train/__init__.py
- human_body_prior/train/vposer_single_trainer.py
- human_body_prior/train/vposer_smpl.py
- human_body_prior/train/vposer_smpl_defaults.ini
- human_body_prior/__pycache__/
- human_body_prior/__pycache__/__init__.cpython-38.pyc
- results/
- results/male_meas_coefs.npy
- results/female_meas_coefs.npy
- results/male_shape_coefs.npy
- results/female_shape_coefs.npy
- smpl/
- smpl/SMPL_FEMALE.pkl
- smpl/SMPL_MALE.pkl
- smplx/
- smplx/__init__.py
- smplx/joint_names.py
- smplx/utils.py
- smplx/vertex_ids.py
- smplx/vertex_joint_selector.py
- smplx/lbs.py
- smplx/__pycache__/
- smplx/__pycache__/utils.cpython-36.pyc
- smplx/__pycache__/vertex_ids.cpython-36.pyc
- smplx/__pycache__/vertex_joint_selector.cpython-36.pyc
- smplx/__pycache__/lbs.cpython-36.pyc
- smplx/__pycache__/__init__.cpython-36.pyc
- smplx/__pycache__/body_models.cpython-36.pyc
- smplx/__pycache__/utils.cpython-38.pyc
- smplx/__pycache__/__init__.cpython-38.pyc
- smplx/__pycache__/star.cpython-38.pyc
- smplx/__pycache__/lbs.cpython-38.pyc
- smplx/__pycache__/vertex_ids.cpython-38.pyc
- smplx/__pycache__/vertex_joint_selector.cpython-38.pyc
- smplx/__pycache__/body_models.cpython-38.pyc
- smplx/body_models.py
- smplx/star.py
- const.py
- data_utils.py
- demo.py
- eval_other.py
- generate.py
- LICENSE
- linear.py
- load.py
- logs.py
- mesh_viewer.py
- metrics.py
- models.py
- prepare.py
- README.md
- requirements.txt
- setup.py
- utils.py
- vis.py
- visualize.py
