# Supplementary material for: Linear Regression vs. Deep Learning: A Simple Yet Effective Baseline for Human Body Measurement
Source: Sensors (Basel). 2022 Feb 28;22(5):1885. doi: 10.3390/s22051885 (PMC8914647; doi:10.3390/s22051885)
Supplement: Supplementary file 1 [file sensors-22-01885-s001.zip › human_body_prior/body_model/lbs.py]

# -*- coding: utf-8 -*-
#
# Copyright (C) 2019 Max-Planck-Gesellschaft zur Förderung der Wissenschaften e.V. (MPG),
# acting on behalf of its Max Planck Institute for Intelligent Systems and the
# Max Planck Institute for Biological Cybernetics. All rights reserved.
#
# Max-Planck-Gesellschaft zur Förderung der Wissenschaften e.V. (MPG) is holder of all proprietary rights
# on this computer program. You can only use this computer program if you have closed a license agreement
# with MPG or you get the right to use the computer program from someone who is authorized to grant you that right.
# Any use of the computer program without a valid license is prohibited and liable to prosecution.
# Contact: ps-license@tuebingen.mpg.de
#
#
# If you use this code in a research publication please consider citing the following:
#
# Expressive Body Capture: 3D Hands, Face, and Body from a Single Image <https://arxiv.org/abs/1904.05866>
#
# Code Developed by:
# Vassilis Choutas <https://ps.is.tuebingen.mpg.de/employees/vchoutas>
# For the original and better implementation please refer to : https://github.com/vchoutas/smplx
#
# 2018.01.02

from __future__ import absolute_import
from __future__ import print_function
from __future__ import division

import time
import torch
import torch.nn.functional as F

# TODO: Create merged c++ and CUDA kernel
# TODO: Add argument to choose between python impl and c++/CUDA merged op
def lbs(betas, pose, v_template, shapedirs, posedirs, J_regressor, parents,
        lbs_weights, num_joints=23, dtype=torch.float32):
    ''' Performs Linear Blend Skinning with the given shape and pose parameters

        Parameters
        ----------
        betas : torch.tensor BxNB
            The tensor of shape parameters
        pose : torch.tensor Bx(J + 1) * 3
            The pose parameters in axis-angle format
        v_template torch.tensor BxVx3
            The template mesh that will be deformed
        shapedirs : torch.tensor 1xNB
            The tensor of PCA shape displacements
        posedirs : torch.tensor Px(V * 3)
            The pose PCA coefficients
        J_regressor : torch.tensor JxV
            The regressor array that is used to calculate the joints from
            the position of the vertices
        parents: torch.tensor J
            The array that describes the kinematic tree for the model
        lbs_weights: torch.tensor N x V x (J + 1)
            The linear blend skinning weights that represent how much the
            rotation matrix of each part affects each vertex
        pose2rot: bool, optional
            Flag on whether to convert the input pose tensor to rotation
            matrices. The default value is True. If False, then the pose tensor
            should already contain rotation matrices and have a size of
            Bx(J + 1)x9
        num_joints : int, optional
            The number of joints of the model. The default value is equal
            to the number of joints of the SMPL body model
        dtype: torch.dtype, optional

        Returns
        -------
        verts: torch.tensor BxVx3
            The vertices of the mesh after applying the shape and pose
            displacements.
        joints: torch.tensor BxJx3
            The joints of the model
    '''

    batch_size = betas.shape[0]
    device = betas.device

    # Add shape contribution
    v_shaped = v_template + blend_shapes(betas, shapedirs)

    # Get the joints
    # NxJx3 array
    J = vertices2joints(J_regressor, v_shaped)

    # import numpy as np

    rot_mats = batch_rodrigues(pose.view(-1, 3)).view([batch_size, -1, 3, 3])

    if posedirs is not None:
        # 3. Add pose blend shapes
        # N x J x 3 x 3
        ident = torch.eye(3, dtype=dtype, device=device)
        pose_feature = (rot_mats[:, 1:, :, :] - ident).view([batch_size, -1])

        # (N x P) x (P, V * 3) -> N x V x 3
        pose_offsets = torch.matmul(pose_feature, posedirs).view(batch_size, -1, 3)
        v_posed = pose_offsets + v_shaped
    else:
        v_posed = v_shaped

    # 4. Get the global joint location
    J_transformed, A = batch_rigid_transform(rot_mats, J, parents, dtype=dtype)

    # 5. Do skinning:
    # W is N x V x (J + 1)
    W = lbs_weights.unsqueeze(dim=0).repeat([batch_size, 1, 1])
    num_joints = J_regressor.shape[0]
    # (N x V x (J + 1)) x (N x (J + 1) x 16)
    T = torch.matmul(W, A.view(batch_size, num_joints, 16)).view(batch_size, -1, 4, 4)

    homogen_coord = torch.ones([batch_size, v_posed.shape[1], 1], dtype=dtype, device=device)
    v_posed_homo = torch.cat([v_posed, homogen_coord], dim=2)
    v_homo = torch.matmul(T, torch.unsqueeze(v_posed_homo, dim=-1))

    verts = v_homo[:, :, :3, 0]

    return verts, J_transformed


def vertices2joints(J_regressor, vertices):
    ''' Calculates the 3D joint locations from the vertices

    Parameters
    ----------
    J_regressor : torch.tensor JxV
        The regressor array that is used to calculate the joints from the
        position of the vertices
    vertices : torch.tensor BxVx3
        The tensor of mesh vertices

    Returns
    -------
    torch.tensor BxJx3
        The location of the joints
    '''

    return torch.einsum('bik,ji->bjk', [vertices, J_regressor])


def blend_shapes(betas, shape_disps):
    ''' Calculates the per vertex displacement due to the blend shapes


    Parameters
    ----------
    betas : torch.tensor Bx(num_betas)
        Blend shape coefficients
    shape_disps: torch.tensor Vx3x(num_betas)
        Blend shapes

    Returns
    -------
    torch.tensor BxVx3
        The per-vertex displacement due to shape deformation
    '''

    # Displacement[b, m, k] = sum_{l} betas[b, l] * shape_disps[m, k, l]
    # i.e. Multiply each shape displacement by its corresponding beta and
    # then sum them.
    blend_shape = torch.einsum('bl,mkl->bmk', [betas, shape_disps])
    return blend_shape


def batch_rodrigues(aa_rots):
    '''
    convert batch of rotations in axis-angle representation to matrix representation
    :param aa_rots: Nx3
    :return: mat_rots: Nx3x3
    '''

    dtype = aa_rots.dtype
    device = aa_rots.device

    batch_size = aa_rots.shape[0]

    angle = torch.norm(aa_rots + 1e-8, dim=1, keepdim=True)
    rot_dir = aa_rots / angle

    cos = torch.unsqueeze(torch.cos(angle), dim=1)
    sin = torch.unsqueeze(torch.sin(angle), dim=1)

    # Bx1 arrays
    rx, ry, rz = torch.split(rot_dir, 1, dim=1)

    zeros = torch.zeros((batch_size, 1), dtype=dtype, device=device)
    K = torch.cat([zeros, -rz, ry, rz, zeros, -rx, -ry, rx, zeros], dim=1) \
        .view((batch_size, 3, 3))

    ident = torch.eye(3, dtype=dtype, device=device).unsqueeze(dim=0)
    rot_mat = ident + sin * K + (1 - cos) * torch.bmm(K, K)
    return rot_mat


def transform_mat(R, t):
    ''' Creates a batch of transformation matrices
        Args:
            - R: Bx3x3 array of a batch of rotation matrices
            - t: Bx3x1 array of a batch of translation vectors
        Returns:
            - T: Bx4x4 Transformation matrix
    '''
    # No padding left or right, only add an extra row
    return torch.cat([F.pad(R, [0, 0, 0, 1]), F.pad(t, [0, 0, 0, 1], value=1)], dim=2)


def batch_rigid_transform(rot_mats, joints, parents, dtype=torch.float32):
    """
    Applies a batch of rigid transformations to the joints

    Parameters
    ----------
    rot_mats : torch.tensor BxNx3x3
        Tensor of rotation matrices
    joints : torch.tensor BxNx3
        Locations of joints
    parents : torch.tensor BxN
        The kinematic tree of each object
    dtype : torch.dtype, optional:
        The data type of the created tensors, the default is torch.float32

    Returns
    -------
    posed_joints : torch.tensor BxNx3
        The locations of the joints after applying the pose rotations
    rel_transforms : torch.tensor BxNx4x4
        The relative (with respect to the root joint) rigid transformations
        for all the joints
    """

    batch_size = rot_mats.shape[0]
    num_joints = joints.shape[1]
    device = rot_mats.device

    joints = torch.unsqueeze(joints, dim=-1)

    rel_joints = joints.clone()
    rel_joints[:, 1:] -= joints[:, parents[1:]]

    transforms_mat = transform_mat(
        rot_mats.view(-1, 3, 3),
        rel_joints.view(-1, 3, 1)).view(-1, joints.shape[1], 4, 4)

    transform_chain = [transforms_mat[:, 0]]
    for i in range(1, parents.shape[0]):
        # Subtract the joint location at the rest pose
        # No need for rotation, since it's identity when at rest
        curr_res = torch.matmul(transform_chain[parents[i]],
                                transforms_mat[:, i])
        transform_chain.append(curr_res)

    transforms = torch.stack(transform_chain, dim=1)

    # The last column of the transformations contains the posed joints
    posed_joints = transforms[:, :, :3, 3]

    joints_homogen = torch.cat([joints, torch.zeros([batch_size, num_joints, 1, 1], dtype=dtype, device=device)],dim=2)
    init_bone = torch.matmul(transforms, joints_homogen)
    init_bone = F.pad(init_bone, [3, 0, 0, 0, 0, 0, 0, 0])
    rel_transforms = transforms - init_bone

    return posed_joints, rel_transforms
