# Supplementary material for: Linear Regression vs. Deep Learning: A Simple Yet Effective Baseline for Human Body Measurement
Source: Sensors (Basel). 2022 Feb 28;22(5):1885. doi: 10.3390/s22051885 (PMC8914647; doi:10.3390/s22051885)
Supplement: Supplementary file 1 [file sensors-22-01885-s001.zip › human_body_prior/mesh/__init__.py]

# -*- coding: utf-8 -*-
#
# Copyright (C) 2019 Max-Planck-Gesellschaft zur Förderung der Wissenschaften e.V. (MPG),
# acting on behalf of its Max Planck Institute for Intelligent Systems and the
# Max Planck Institute for Biological Cybernetics. All rights reserved.
#
# Max-Planck-Gesellschaft zur Förderung der Wissenschaften e.V. (MPG) is holder of all proprietary rights
# on this computer program. You can only use this computer program if you have closed a license agreement
# with MPG or you get the right to use the computer program from someone who is authorized to grant you that right.
# Any use of the computer program without a valid license is prohibited and liable to prosecution.
# Contact: ps-license@tuebingen.mpg.de
#
#
# If you use this code in a research publication please consider citing the following:
#
# Expressive Body Capture: 3D Hands, Face, and Body from a Single Image <https://arxiv.org/abs/1904.05866>
#
#
# Code Developed by:
# Nima Ghorbani <https://nghorbani.github.io/>
#
# 2018.01.02

from .mesh_viewer import MeshViewer
from .sphere import Sphere
