# Supplementary material for: Linear Regression vs. Deep Learning: A Simple Yet Effective Baseline for Human Body Measurement
Source: Sensors (Basel). 2022 Feb 28;22(5):1885. doi: 10.3390/s22051885 (PMC8914647; doi:10.3390/s22051885)
Supplement: Supplementary file 1 [file sensors-22-01885-s001.zip › human_body_prior/optimizers/readme]

This has been copied from https://github.com/pytorch/pytorch/pull/8824
PyTorch 1.2.0 has already merged this pull-request and we will incorporate it from the official repository in our code in near future.
