# Supplementary material for: Linear Regression vs. Deep Learning: A Simple Yet Effective Baseline for Human Body Measurement
Source: Sensors (Basel). 2022 Feb 28;22(5):1885. doi: 10.3390/s22051885 (PMC8914647; doi:10.3390/s22051885)
Supplement: Supplementary file 1 [file sensors-22-01885-s001.zip › smplx/joint_names.py]

# -*- coding: utf-8 -*-

# Max-Planck-Gesellschaft zur Förderung der Wissenschaften e.V. (MPG) is
# holder of all proprietary rights on this computer program.
# You can only use this computer program if you have closed
# a license agreement with MPG or you get the right to use the computer
# program from someone who is authorized to grant you that right.
# Any use of the computer program without a valid license is prohibited and
# liable to prosecution.
#
# Copyright©2019 Max-Planck-Gesellschaft zur Förderung
# der Wissenschaften e.V. (MPG). acting on behalf of its Max Planck Institute
# for Intelligent Systems. All rights reserved.
#
# Contact: ps-license@tuebingen.mpg.de

JOINT_NAMES = [
    'pelvis',
    'left_hip',
    'right_hip',
    'spine1',
    'left_knee',
    'right_knee',
    'spine2',
    'left_ankle',
    'right_ankle',
    'spine3',
    'left_foot',
    'right_foot',
    'neck',
    'left_collar',
    'right_collar',
    'head',
    'left_shoulder',
    'right_shoulder',
    'left_elbow',
    'right_elbow',
    'left_wrist',
    'right_wrist',
    'jaw',
    'left_eye_smplhf',
    'right_eye_smplhf',
    'left_index1',
    'left_index2',
    'left_index3',
    'left_middle1',
    'left_middle2',
    'left_middle3',
    'left_pinky1',
    'left_pinky2',
    'left_pinky3',
    'left_ring1',
    'left_ring2',
    'left_ring3',
    'left_thumb1',
    'left_thumb2',
    'left_thumb3',
    'right_index1',
    'right_index2',
    'right_index3',
    'right_middle1',
    'right_middle2',
    'right_middle3',
    'right_pinky1',
    'right_pinky2',
    'right_pinky3',
    'right_ring1',
    'right_ring2',
    'right_ring3',
    'right_thumb1',
    'right_thumb2',
    'right_thumb3',
    'nose',
    'right_eye',
    'left_eye',
    'right_ear',
    'left_ear',
    'left_big_toe',
    'left_small_toe',
    'left_heel',
    'right_big_toe',
    'right_small_toe',
    'right_heel',
    'left_thumb',
    'left_index',
    'left_middle',
    'left_ring',
    'left_pinky',
    'right_thumb',
    'right_index',
    'right_middle',
    'right_ring',
    'right_pinky',
    'right_eye_brow1',
    'right_eye_brow2',
    'right_eye_brow3',
    'right_eye_brow4',
    'right_eye_brow5',
    'left_eye_brow5',
    'left_eye_brow4',
    'left_eye_brow3',
    'left_eye_brow2',
    'left_eye_brow1',
    'nose1',
    'nose2',
    'nose3',
    'nose4',
    'right_nose_2',
    'right_nose_1',
    'nose_middle',
    'left_nose_1',
    'left_nose_2',
    'right_eye1',
    'right_eye2',
    'right_eye3',
    'right_eye4',
    'right_eye5',
    'right_eye6',
    'left_eye4',
    'left_eye3',
    'left_eye2',
    'left_eye1',
    'left_eye6',
    'left_eye5',
    'right_mouth_1',
    'right_mouth_2',
    'right_mouth_3',
    'mouth_top',
    'left_mouth_3',
    'left_mouth_2',
    'left_mouth_1',
    'left_mouth_5',  # 59 in OpenPose output
    'left_mouth_4',  # 58 in OpenPose output
    'mouth_bottom',
    'right_mouth_4',
    'right_mouth_5',
    'right_lip_1',
    'right_lip_2',
    'lip_top',
    'left_lip_2',
    'left_lip_1',
    'left_lip_3',
    'lip_bottom',
    'right_lip_3',
    # Face contour
    'right_contour_1',
    'right_contour_2',
    'right_contour_3',
    'right_contour_4',
    'right_contour_5',
    'right_contour_6',
    'right_contour_7',
    'right_contour_8',
    'contour_middle',
    'left_contour_8',
    'left_contour_7',
    'left_contour_6',
    'left_contour_5',
    'left_contour_4',
    'left_contour_3',
    'left_contour_2',
    'left_contour_1',
]
