# Supplementary material for: Linear Regression vs. Deep Learning: A Simple Yet Effective Baseline for Human Body Measurement
Source: Sensors (Basel). 2022 Feb 28;22(5):1885. doi: 10.3390/s22051885 (PMC8914647; doi:10.3390/s22051885)
Supplement: Supplementary file 1 [file sensors-22-01885-s001.zip › smplx/vertex_ids.py]

# -*- coding: utf-8 -*-

# Max-Planck-Gesellschaft zur Förderung der Wissenschaften e.V. (MPG) is
# holder of all proprietary rights on this computer program.
# You can only use this computer program if you have closed
# a license agreement with MPG or you get the right to use the computer
# program from someone who is authorized to grant you that right.
# Any use of the computer program without a valid license is prohibited and
# liable to prosecution.
#
# Copyright©2019 Max-Planck-Gesellschaft zur Förderung
# der Wissenschaften e.V. (MPG). acting on behalf of its Max Planck Institute
# for Intelligent Systems. All rights reserved.
#
# Contact: ps-license@tuebingen.mpg.de

from __future__ import print_function
from __future__ import absolute_import
from __future__ import division

# Joint name to vertex mapping. SMPL/SMPL-H/SMPL-X vertices that correspond to
# MSCOCO and OpenPose joints
vertex_ids = {
    'smplh': {
        'nose':		    332,
        'reye':		    6260,
        'leye':		    2800,
        'rear':		    4071,
        'lear':		    583,
        'rthumb':		6191,
        'rindex':		5782,
        'rmiddle':		5905,
        'rring':		6016,
        'rpinky':		6133,
        'lthumb':		2746,
        'lindex':		2319,
        'lmiddle':		2445,
        'lring':		2556,
        'lpinky':		2673,
        'LBigToe':		3216,
        'LSmallToe':	3226,
        'LHeel':		3387,
        'RBigToe':		6617,
        'RSmallToe':    6624,
        'RHeel':		6787
    },
    'smplx': {
        'nose':		    9120,
        'reye':		    9929,
        'leye':		    9448,
        'rear':		    616,
        'lear':		    6,
        'rthumb':		8079,
        'rindex':		7669,
        'rmiddle':		7794,
        'rring':		7905,
        'rpinky':		8022,
        'lthumb':		5361,
        'lindex':		4933,
        'lmiddle':		5058,
        'lring':		5169,
        'lpinky':		5286,
        'LBigToe':		5770,
        'LSmallToe':    5780,
        'LHeel':		8846,
        'RBigToe':		8463,
        'RSmallToe': 	8474,
        'RHeel':  		8635
    },
    'mano': {
            'thumb':		744,
            'index':		320,
            'middle':		443,
            'ring':		    554,
            'pinky':		671,
        }
}
