# Supplementary material for: Linear Regression vs. Deep Learning: A Simple Yet Effective Baseline for Human Body Measurement
Source: Sensors (Basel). 2022 Feb 28;22(5):1885. doi: 10.3390/s22051885 (PMC8914647; doi:10.3390/s22051885)
Supplement: Supplementary file 1 [file sensors-22-01885-s001.zip › logs.py]

import numpy as np
import os
from generate import GENDER_TO_STR_DICT

from load import MeshMeasurements, Regressor
from models import Models


RESULTS_DIR = './results/'


def log(model, args, params_errors, measurement_errors, s2s_dists):
    params_means = np.mean(params_errors, axis=0)
    measurement_means = np.mean(measurement_errors, axis=0) * 1000.
    s2s_means = np.mean(s2s_dists, axis=0)

    params_stds = np.std(params_errors, axis=0)
    measurement_stds = np.std(measurement_errors, axis=0) * 1000.
    s2s_stds = np.std(s2s_dists, axis=0)

    params_maxs = np.max(params_errors, axis=0)
    measurement_maxs = np.max(measurement_errors, axis=0) * 1000.
    #s2s_maxs = np.max(s2s_dists, axis=0)

    print('\nPARAMS\n========')
    for param_idx in range(params_means.shape[0]):
        print(f'PCA{param_idx}: {params_means[param_idx]:.6f}, {params_stds[param_idx]:.6f}, {params_maxs[param_idx]:.6f}')

    print('\nMEASURES\n=========')
    measure_labels = MeshMeasurements.alllabels()
    all_to_ap_measurement_idxs = [10, 15, 20, 6, 23, 18, 25, 4, 8, 1, 13, 21, 5, 0, 19]
    ap_labels = np.array(measure_labels)[all_to_ap_measurement_idxs]
    ap_measurement_means = measurement_means[all_to_ap_measurement_idxs]
    ap_measurement_stds = measurement_stds[all_to_ap_measurement_idxs]
    ap_measurement_maxs = measurement_maxs[all_to_ap_measurement_idxs]
    
    for meas_idx in range(ap_measurement_means.shape[0]):
        print(f'{ap_labels[meas_idx]}: {(ap_measurement_means[meas_idx]):.6f}mm, {(ap_measurement_stds[meas_idx]):.6f}mm, {(ap_measurement_maxs[meas_idx]):.6f}mm')
    print(f'\nMean: {ap_measurement_means.mean():.6f}, {ap_measurement_stds.mean():.6f}')

    # For evaluating others.
    if args is not None:
        print('\nFEATURE IMPORTANCES\n===================')
        importances = Models.feature_importances(model)
        if importances.shape[0] == 10:
            intercepts = Models.intercepts(model)
            all_coefs = np.concatenate([importances, intercepts.reshape((-1, 1))], axis=1)
            np.save(os.path.join(RESULTS_DIR, f'{args.gender}_shape_coefs.npy'), all_coefs)
        importances = importances[all_to_ap_measurement_idxs]
        intercepts = Models.intercepts(model)[all_to_ap_measurement_idxs]
        for meas_idx in range(len(ap_labels)):
            print(f'{ap_labels[meas_idx]}: {importances[meas_idx]} {intercepts[meas_idx]}')
        
        all_coefs = np.concatenate([importances, intercepts.reshape((-1, 1))], axis=1)

        np.save(os.path.join(RESULTS_DIR, f'{args.gender}_meas_coefs.npy'), all_coefs)


#def log(model, args, params_errors, params_stds, measurement_errors, measurement_stds, s2s_dists, s2s_stds):
    #log(model, args, params_errors, params_stds, measurement_errors, measurement_stds, s2s_dists, s2s_stds)
    #log_feature_importances(model, args)


def save_results(gender, pred_params, measurement_errors, s2s_dists, subject_idxs, args=None):
    gender = GENDER_TO_STR_DICT[gender]
    suffix = f'_{args.height_noise}_{args.weight_noise}' if args is not None else ''
    suffix += f'_{args.num_interaction}' if args.num_interaction > 0 else ''

    np.save(os.path.join(RESULTS_DIR, f'{gender}_linear_params{suffix}.npy'), pred_params)   # NOTE: These are not errors, but estimations.
    np.save(os.path.join(RESULTS_DIR, f'{gender}_linear_measurement_errors{suffix}.npy'), measurement_errors)
    np.save(os.path.join(RESULTS_DIR, f'{gender}_linear_s2s_errors{suffix}.npy'), s2s_dists)
    np.save(os.path.join(RESULTS_DIR, f'{gender}_linear_subject_idxs{suffix}.npy'), subject_idxs)
