# Supplementary material for: Linear Regression vs. Deep Learning: A Simple Yet Effective Baseline for Human Body Measurement
Source: Sensors (Basel). 2022 Feb 28;22(5):1885. doi: 10.3390/s22051885 (PMC8914647; doi:10.3390/s22051885)
Supplement: Supplementary file 1 [file sensors-22-01885-s001.zip › README.md]

## A Simple Anthropometric Baseline Using Statistical Models

To run the demo:

```
python3 demo.py
```

To install the required packages, please create new virtual environment and use requirements.txt (for simplicitly, I dumped all currently installed packages to requirements.txt). In the future, will provide more accurate installation instruction.
