# Supplementary material for: Linear Regression vs. Deep Learning: A Simple Yet Effective Baseline for Human Body Measurement
Source: Sensors (Basel). 2022 Feb 28;22(5):1885. doi: 10.3390/s22051885 (PMC8914647; doi:10.3390/s22051885)
Supplement: Supplementary file 1 [file sensors-22-01885-s001.zip › setup.py]

# -*- coding: utf-8 -*-

# Max-Planck-Gesellschaft zur Förderung der Wissenschaften e.V. (MPG) is
# holder of all proprietary rights on this computer program.
# You can only use this computer program if you have closed
# a license agreement with MPG or you get the right to use the computer
# program from someone who is authorized to grant you that right.
# Any use of the computer program without a valid license is prohibited and
# liable to prosecution.
#
# Copyright©2019 Max-Planck-Gesellschaft zur Förderung
# der Wissenschaften e.V. (MPG). acting on behalf of its Max Planck Institute
# for Intelligent Systems and the Max Planck Institute for Biological
# Cybernetics. All rights reserved.
#
# Contact: ps-license@tuebingen.mpg.de

import io
import os

from setuptools import setup

# Package meta-data.
NAME = 'smplx'
DESCRIPTION = 'PyTorch module for loading the SMPLX body model'
URL = 'http://smpl-x.is.tuebingen.mpg.de'
EMAIL = 'vassilis.choutas@tuebingen.mpg.de'
AUTHOR = 'Vassilis Choutas'
REQUIRES_PYTHON = '>=3.6.0'
VERSION = '0.1.24'

here = os.path.abspath(os.path.dirname(__file__))

try:
    FileNotFoundError
except NameError:
    FileNotFoundError = IOError

# Import the README and use it as the long-description.
# Note: this will only work if 'README.md' is present in your MANIFEST.in file!
try:
    with io.open(os.path.join(here, 'README.md'), encoding='utf-8') as f:
        long_description = '\n' + f.read()
except FileNotFoundError:
    long_description = DESCRIPTION

# Load the package's __version__.py module as a dictionary.
about = {}
if not VERSION:
    with open(os.path.join(here, NAME, '__version__.py')) as f:
        exec(f.read(), about)
else:
    about['__version__'] = VERSION

pyrender_reqs = ['pyrender>=0.1.23', 'trimesh>=2.37.6', 'shapely']
matplotlib_reqs = ['matplotlib']
open3d_reqs = ['open3d-python']

setup(name=NAME,
      version=about['__version__'],
      description=DESCRIPTION,
      long_description=long_description,
      long_description_content_type='text/markdown',
      author=AUTHOR,
      author_email=EMAIL,
      python_requires=REQUIRES_PYTHON,
      url=URL,
      install_requires=[
          'numpy>=1.16.2',
          'torch>=1.0.1.post2',
          'torchgeometry>=0.1.2'
      ],
      extras_require={
          'pyrender': pyrender_reqs,
          'open3d': open3d_reqs,
          'matplotlib': matplotlib_reqs,
          'all': pyrender_reqs + matplotlib_reqs + open3d_reqs
      },
      packages=['smplx', 'tools'])
